# Supplementary material for: Repurposing Olive Oil Mill Wastewater into a Valuable Ingredient for Functional Bread Production
Source: Foods. 2025 May 29;14(11):1945. doi: 10.3390/foods14111945 (PMC12154094; doi:10.3390/foods14111945)
Supplement: Supplementary file 1 [file foods-14-01945-s001.zip]

Archive with 1 entries (1 files):
- foods-3650422-supplementary.pdf
